# Supplementary material for: Case report: Incomplete penetrance of autosomal dominant myotonia congenita caused by a rare CLCN1 variant c.1667T>A (p.I556N) in a Malaysian family
Source: Front Genet. 2023 Jan 3;13:972007. doi: 10.3389/fgene.2022.972007 (PMC9842662; doi:10.3389/fgene.2022.972007)
Supplement: Supplementary file 3 [file Table1.XLSX]

## Sheet: Supplementary Table 1
CHROM	POS	REF	ALT	DP	AD	QUAL	MQ	Zygosity	FILTER	Effect	Gene_Name	Transcript_BioType	Rank/Total/Total	HGVS.c	HGVS.p	REF_AA	ALT_AA	CLINVAR_CLNSIG
chr7	143316221	A	G	109	50	1270.77	60	HET	PASS	synonymous_variant	CLCN1	protein_coding	1/23	c.9A>G	p.Gln3Gln	Q	Q	.
chr7	143319835	C	T	33	33	880.77	60	HOM	PASS	synonymous_variant	CLCN1	protein_coding	2/23	c.261C>T	p.Thr87Thr	T	T	Benign
chr7	143319902	T	A	17	11	241.77	60	HET	PASS	intron_variant	CLCN1	protein_coding	2/22	c.301+27T>A	.	-	-	.
chr7	143320714	G	T	28	28	776.77	60	HOM	PASS	missense_variant	CLCN1	protein_coding	3/23	c.352G>T	p.Gly118Trp	G	W	.
chr7	143320867	C	G	10	10	330.77	60	HOM	PASS	intron_variant	CLCN1	protein_coding	3/22	c.433+72C>G	.	-	-	.
chr7	143323532	T	C	68	25	709.77	60	HET	PASS	intron_variant	CLCN1	protein_coding	6/22	c.774+146T>C	.	-	-	.
chr7	143323556	G	A	89	40	1016.77	60	HET	PASS	intron_variant	CLCN1	protein_coding	6/22	c.774+170G>A	.	-	-	.
chr7	143323687	T	C	174	174	5425.77	60	HOM	PASS	intron_variant	CLCN1	protein_coding	6/22	c.774+301T>C	.	-	-	.
chr7	143323851	G	A	68	38	1081.77	60	HET	PASS	intron_variant	CLCN1	protein_coding	6/22	c.774+465G>A	.	-	-	.
chr7	143324017	G	A	27	18	534.77	60	HET	PASS	intron_variant	CLCN1	protein_coding	6/22	c.775-397G>A	.	-	-	.
chr7	143331443	G	A	16	7	146.77	60	HET	PASS	intron_variant	CLCN1	protein_coding	9/22	c.1065-108G>A	.	-	-	.
chr7	143332278	G	T	17	9	255.77	60	HET	PASS	intron_variant	CLCN1	protein_coding	10/22	c.1167-141G>T	.	-	-	.
chr7	143332306	T	C	18	11	290.77	60	HET	PASS	intron_variant	CLCN1	protein_coding	10/22	c.1167-113T>C	.	-	-	.
chr7	143332856	CTCT	C	64	29	1074.73	60	HET	PASS	intron_variant	CLCN1	pseudogene	11/21	n.1341+359_1341+361delTTC	.	-	-	.
chr7	143342013	T	A	81	42	1119.77	60	HET	PASS	missense_variant	CLCN1	protein_coding	15/23	c.1667T>A	p.Ile556Asn	I	N	Pathogenic
chr7	143345744	C	T	42	12	251.77	60	HET	PASS	synonymous_variant	CLCN1	protein_coding	17/23	c.2154C>T	p.Asp718Asp	D	D	Benign
